# Supplementary material for: Generation of somatic de novo structural variation as a hallmark of cellular senescence in human lung fibroblasts
Source: Front Cell Dev Biol. 2023 Dec 13;11:1274807. doi: 10.3389/fcell.2023.1274807 (PMC10751365; doi:10.3389/fcell.2023.1274807)
Supplement: Supplementary file 1 [file Table2.XLSX]

## Sheet: Suppl.Table2_PDL
Population Doubling Level (PDL) of senescent IMR-90 cells
Samples	PDL
SVA Sen_1	52.01
SVA Sen_2	51.3
SVA Sen_3	48.51
Numts Sen_1	48.59
Numts Sen_2	48.51
Numts AluScan_1	52.01
RNA-Seq_Sen_1	52.01
RNA-Seq_Sen_2	51.3
