# Supplementary material for: Generation of somatic de novo structural variation as a hallmark of cellular senescence in human lung fibroblasts
Source: Front Cell Dev Biol. 2023 Dec 13;11:1274807. doi: 10.3389/fcell.2023.1274807 (PMC10751365; doi:10.3389/fcell.2023.1274807)
Supplement: Supplementary file 2 [file Table1.XLSX]

## Sheet: Suppl.Table1.1_SASPGeneSet
Gene expression of the commenly used SASP gene set (R-HSA-2559582) in senescent IMR-90 cells. Differential expression analysis conducted with Salmon, tximport and DeSEQ2.
Gene (human)	log2FC_senescent_vs_proliferating	ratio_senescent_vs_proliferating	pval_senescent_vs_proliferating
H4C8	3.43029	10.78	0.0662441
H2BC8	3.3339	10.0833	0.136632
H2BC15	3.29391	9.80769	0.0572459
H2BC5	2.82463	7.08434	0.0141287
H2BC4	2.82463	7.08434	0.0141287
H3C13	2.80735	7	0.029505
H2AC6	2.43964	5.42508	0.11027
H2AC8	2.41028	5.31579	0.198693
H3C6	2.1481	4.43243	0.0012377
H3C10	2.12298	4.35593	0.0372455
H4C14	2.11922	4.34459	0.225642
H2BC21	2.02696	4.07544	0.0847702
H2BC17	2	4	0.272393
H4-16	1.88042	3.68182	0.431719
H2BC12	1.78917	3.45617	0.0525176
H2BC11	1.60117	3.0339	0.132255
MAPK7	1.30718	2.47458	0.283581
RPS6KA3	1.12447	2.18021	0.426943
CDK6	1.12016	2.17371	0.072696
STAT3	1.07721	2.10995	0.218411
H2AC18	1.06262	2.08872	0.167037
H2AC19	1.06262	2.08872	0.167037
MAPK1	0.98736	1.98255	0.151102
ANAPC1	0.908027	1.87648	0.289493
H3C1	0.807355	1.75	0.492907
NFKB1	0.747626	1.67903	0.294334
MAPK3	0.714466	1.64088	0.271646
ANAPC2	0.691631	1.61511	0.174157
CDC27	0.675763	1.59744	0.367115
FZR1	0.661629	1.58187	0.163221
RELA	0.596413	1.51195	0.370395
CDKN2A	0.529926	1.44386	0.474883
EHMT1	0.515307	1.4293	0.372271
CEBPB	0.480267	1.395	0.532658
ANAPC4	0.479014	1.39379	0.321412
RPS6KA2	0.40467	1.32379	0.163381
CDKN1A	0.341885	1.26741	0.525154
CDKN2B	0.238288	1.17959	0.631615
RPS6KA1	0.191426	1.14189	0.860196
CDC16	0.157168	1.1151	0.722729
UBC	0.0826817	1.05898	0.836431
CDC23	0.0111406	1.00775	0.968574
CDKN2D	-0.0346726	0.976253	0.955065
ANAPC5	-0.0683644	0.953719	0.843706
EHMT2	-0.212275	0.863175	0.637698
H2BC6	-0.255257	0.837838	0.835847
UBE2E1	-0.306807	0.808429	0.375023
ANAPC7	-0.341037	0.789474	0.177506
UBE2D1	-0.342757	0.788533	0.371835
H2BU1	-0.436099	0.73913	0.0513167
CDKN1B	-0.481332	0.716316	0.433955
CDK2	-0.4834	0.71529	0.549858
IL6	-0.553744	0.68125	0.359215
CDK4	-0.576764	0.670466	0.331474
H3-3B	-0.660354	0.632723	0.164642
H4C5	-0.662965	0.631579	0.55095
ANAPC10	-0.694587	0.617886	0.354073
UBE2S	-0.761818	0.589753	0.286015
UBB	-0.763525	0.589055	0.13904
FOS	-0.864047	0.549409	0.665047
ANAPC16	-0.876108	0.544835	0.0987697
H3-3A	-1.01922	0.493382	0.0836793
ANAPC11	-1.19895	0.435593	0.0732583
H2AX	-1.20187	0.434712	0.204413
JUN	-1.23179	0.42579	0.0601678
IGFBP7	-1.24173	0.422864	0.221962
CDC26	-1.24986	0.420489	0.05805
H2BC9	-1.30485	0.404762	0.259239
UBA52	-1.47949	0.358615	0.0228645
RPS27A	-1.50387	0.352606	0.0188519
H2AZ2	-1.73179	0.301078	0.0998795
CXCL8	-1.77864	0.291457	0.0938236
CCNA2	-1.83923	0.279472	0.128376
H2AZ1	-2.00606	0.248952	0.113702
ANAPC15	-2.12338	0.229508	0.0397176
CDKN2C	-2.78039	0.145553	0.00950987
H2AC20	-3.05889	0.12	0.0736329
UBE2C	-4.09562	0.0584919	0.117603

## Sheet: Suppl.Table1.2_SenMayoGenes
Gene expression of upregulated SenMayo (Saul et al. 2022) genes in senescent IMR-90 cells. Differential expression analysis conducted with Salmon, tximport and DeSEQ2.
Gene (human)	log2FC_senescent_vs_proliferating	ratio_senescent_vs_proliferating	pval_senescent_vs_proliferating
WNT16	5.85179	57.7516	0.0508287
INHA	4.49185	22.5	0.151958
ANGPTL4	4.09725	17.1157	0.00511758
BMP2	3.75098	13.4635	0.387542
ESM1	3.33985	10.125	0.231664
NRG1	2.22055	4.66071	0.364338
EGFR	2.04907	4.13838	0.208329
PAPPA	2.01771	4.0494	0.347021
TNFRSF11B	1.98249	3.95173	0.143159
EDN1	1.90969	3.75728	0.40178
ANGPT1	1.85793	3.62487	0.00413269
FGF2	1.71202	3.27618	0.0324632
CD9	1.67021	3.18261	0.223256
FAS	1.66775	3.17718	0.292958
IGFBP3	1.6677	3.17707	0.320273
SERPINE1	1.64357	3.12437	0.122975
ACVR1B	1.63626	3.1086	0.212692
RPS6KA5	1.52427	2.8764	0.0847219
KITLG	1.50829	2.84472	0.194117
MMP3	1.42164	2.6789	0.209936
MMP1	1.41289	2.66269	0.298348
CSF1	1.38204	2.60637	0.297426
CXCL16	1.28951	2.44444	0.410308
ITGA2	1.25478	2.38631	0.329633
DKK1	1.15052	2.21994	0.352886
VEGFC	0.960364	1.9458	0.38859
VEGFA	0.957942	1.94254	0.442447
SCAMP4	0.95109	1.93333	0.32257
FGF7	0.887912	1.8505	0.213184
HGF	0.874328	1.83315	0.257487
MMP14	0.762821	1.69681	0.527354
IL15	0.761595	1.69536	0.022526
CTNNB1	0.714021	1.64037	0.35924
MMP10	0.63743	1.55556	0.718282
PGF	0.538866	1.45283	0.685622
PIGF	0.518365	1.43233	0.428152
SERPINE2	0.488373	1.40286	0.341577
ANG	0.434628	1.35156	0.59941
GEM	0.407763	1.32663	0.725342
ICAM3	0.392317	1.3125	0.767071
PLAT	0.344002	1.26927	0.709205
IQGAP2	0.332575	1.25926	0.619812
IGFBP5	0.299335	1.23058	0.142886
EREG	0.290038	1.22267	0.792774
TIMP2	0.27937	1.21367	0.636197
VGF	0.211504	1.15789	0.898248
MMP2	0.185718	1.13738	0.833097
NAP1L4	0.136533	1.09926	0.619786
CCL5	0.0374747	1.02632	0.969835
TNFRSF1A	0.00411826	1.00286	0.99016
